# Supplementary material for: A Comprehensive Molecular Epidemiological Analysis of SARS-CoV-2 Infection in Cyprus from April 2020 to January 2021: Evidence of a Highly Polyphyletic and Evolving Epidemic
Source: Viruses. 2021 Jun 9;13(6):1098. doi: 10.3390/v13061098 (PMC8227210; doi:10.3390/v13061098)
Supplement: Supplementary file 1 [file viruses-13-01098-s001.zip]

Archive with 1 entries (1 files):
- viruses-1231469-supplementary.pdf
